# Supplementary material for: Telomere Length, Oxidative Stress, and Kidney Damage Biomarkers in Fabry Nephropathy
Source: Cells. 2025 Feb 4;14(3):218. doi: 10.3390/cells14030218 (PMC11817696; doi:10.3390/cells14030218)
Supplement: Supplementary file 1 [file cells-14-00218-s001.zip]

Archive with 1 entries (1 files):
- cells-3444170-supplementary.pdf
